# Supplementary material for: The influence of substituents in governing the strength of the P–X bonds of substituted halophosphines R1R2P–X (X = F and Cl)
Source: Front Chem. 2023 Oct 3;11:1283418. doi: 10.3389/fchem.2023.1283418 (PMC10579588; doi:10.3389/fchem.2023.1283418)
Supplement: Supplementary file 2 [file Table1.XLSX]

## Sheet: W2w Values
																										Spin-orbit corrections
																							ZPVE	Hvib		F	Cl
																							0.9884	0.9987		-1.61	-3.52
		SCF Component				CCSD-HF Component							CCSD(T)-CCSD Component															Unscaled	Unscaled	Scaled
	Molecule	AVTZ+D (CALC)	AVQZ+D (CALC)	AV5Z+D (CALC)	AV{Q,5}Z	AVTZ+D (CALC)	AVQZ+D (CALC)	AV5Z+D (CALC)	AVTZ+D	AVQZ+D	AV5Z+D	AV{Q,5}Z	AVTZ+D (CALC)	AVQZ+D (CALC)	AVTZ+D	AVQZ+D	AV{T,Q}Z	Non. Rel. FC	Non. Rel. Full	Core Contr.	Rel. FC	Rel. Contr.	W2w Total	W2w (–DKH)	W2w Valence	Unscaled ZPVE	Scaled ZPVE	Thermal Corr.	Hvib	Hvib	W2 (0 K)	W2 (298 K)
	F•	-99.4021	-99.4092	-99.4112	-99.4122	-99.6234	-99.6479	-99.6564	-0.221275	-0.238666	-0.245183	-0.252021	-99.6278	-99.6529	-0.0044219	-0.0049796	-0.00538657	-99.6322	-99.6898	-0.057564	-99.7193	-0.0870486	-99.8148	-99.7271	-99.6696	0	0	0.00236	0.00236	0.00235693	-99.8148	-99.8124
	Cl•	-459.48	-459.483	-459.484	-459.484	-459.671	-459.688	-459.693	-0.191032	-0.204904	-0.209434	-0.214185	-459.678	-459.696	-0.0065907	-0.0076595	-0.00843944	-459.678	-459.939	-0.261279	-461.088	-1.40958	-461.379	-459.968	-459.707	0	0	0.00236	0.00236	0.00235693	-461.379	-461.377
	PH2Cl	-801.454	-801.46	-801.462	-801.462	-801.844	-801.875	-801.884	-0.389876	-0.4145	-0.4227	-0.431304	-801.861	-801.894	-0.0171956	-0.0192307	-0.0207158	-801.86	-802.369	-0.508821	-804.085	-2.22436	-804.647	-802.423	-801.914	0.018353	0.0181401	0.022516	0.004163	0.00415759	-804.629	-804.625
	PH2F	-441.411	-441.422	-441.425	-441.426	-441.85	-441.889	-441.901	-0.439569	-0.466864	-0.476558	-0.486729	-441.865	-441.905	-0.0149984	-0.0164294	-0.0174736	-441.867	-442.173	-0.305026	-442.769	-0.901719	-443.137	-442.235	-441.93	0.019357	0.0191325	0.02333	0.003973	0.00396784	-443.118	-443.114
	PH2•	-341.884	-341.887	-341.887	-341.888	-342.055	-342.065	-342.068	-0.171181	-0.178322	-0.180671	-0.183135	-342.061	-342.072	-0.0060649	-0.0067075	-0.00717642	-342.061	-342.309	-0.247349	-342.877	-0.815229	-343.14	-342.325	-342.078	0.013369	0.0132139	0.017168	0.003799	0.00379406	-343.127	-343.123
	PH3	-342.49	-342.494	-342.494	-342.495	-342.691	-342.703	-342.706	-0.200309	-0.208868	-0.211593	-0.214452	-342.698	-342.71	-0.0070294	-0.0077311	-0.00824315	-342.699	-342.946	-0.247436	-343.514	-0.814974	-343.78	-342.965	-342.718	0.023871	0.0235941	0.027725	0.003854	0.00384899	-343.756	-343.752
	PHCl2	-1260.42	-1260.43	-1260.43	-1260.43	-1261	-1261.05	-1261.07	-0.582706	-0.623297	-0.636971	-0.651317	-1261.03	-1261.09	-0.0283771	-0.0317816	-0.034266	-1261.03	-1261.8	-0.770308	-1264.66	-3.63386	-1265.52	-1261.89	-1261.12	0.011992	0.0118529	0.016934	0.004942	0.00493558	-1265.51	-1265.51
	PHFCl	-900.384	-900.398	-900.401	-900.403	-901.016	-901.073	-901.092	-0.631803	-0.675154	-0.690339	-0.706269	-901.042	-901.102	-0.0259499	-0.0287354	-0.0307681	-901.043	-901.609	-0.566512	-903.354	-2.31118	-904.018	-901.707	-901.14	0.013086	0.0129342	0.017736	0.00465	0.00464395	-904.005	-904
	PHCl•	-800.852	-800.858	-800.859	-800.86	-801.215	-801.245	-801.254	-0.363218	-0.386463	-0.394327	-0.402578	-801.232	-801.264	-0.0169087	-0.0189133	-0.0203761	-801.231	-801.74	-0.50887	-803.456	-2.22465	-804.016	-801.792	-801.283	0.008507	0.00840832	0.012559	0.004052	0.00404673	-804.008	-804.004
	PCl3	-1719.39	-1719.4	-1719.4	-1719.4	-1720.17	-1720.23	-1720.26	-0.778581	-0.834945	-0.854067	-0.874129	-1720.21	-1720.28	-0.0404862	-0.0452924	-0.0487996	-1720.2	-1721.23	-1.03187	-1725.25	-5.0435	-1726.4	-1721.36	-1720.33	0.004675	0.00462077	0.010843	0.006168	0.00615998	-1726.4	-1726.39
	PFCl2	-1359.36	-1359.38	-1359.38	-1359.38	-1360.18	-1360.26	-1360.29	-0.826767	-0.885991	-0.906636	-0.928297	-1360.22	-1360.3	-0.0377517	-0.0419185	-0.0449591	-1360.22	-1361.05	-0.828075	-1363.94	-3.72077	-1364.9	-1361.18	-1360.35	0.005841	0.00577324	0.011608	0.005767	0.0057595	-1364.9	-1364.89
	PCl2•	-1259.82	-1259.83	-1259.83	-1259.84	-1260.38	-1260.43	-1260.45	-0.557827	-0.597047	-0.610407	-0.624424	-1260.41	-1260.46	-0.0286373	-0.032032	-0.0345092	-1260.41	-1261.18	-0.770483	-1264.04	-3.63421	-1264.9	-1261.27	-1260.49	0.002737	0.00270525	0.007522	0.004785	0.00477878	-1264.9	-1264.89
	PF3	-639.31	-639.338	-639.344	-639.348	-640.234	-640.326	-640.357	-0.923867	-0.988836	-1.01253	-1.03738	-640.266	-640.362	-0.0322713	-0.0352585	-0.0374383	-640.275	-640.695	-0.420524	-641.35	-1.0753	-641.918	-640.843	-640.422	0.008332	0.00823535	0.013319	0.004987	0.00498052	-641.91	-641.905
	PF2Cl	-999.332	-999.355	-999.36	-999.362	-1000.21	-1000.29	-1000.32	-0.875133	-0.937219	-0.959386	-0.982643	-1000.24	-1000.33	-0.0349953	-0.0385538	-0.0411505	-1000.25	-1000.87	-0.62429	-1002.64	-2.39804	-1003.41	-1001.01	-1000.39	0.007066	0.00698403	0.012439	0.005373	0.00536602	-1003.4	-1003.4
	PF2•	-539.75	-539.769	-539.774	-539.776	-540.406	-540.47	-540.491	-0.656087	-0.700674	-0.716994	-0.734117	-540.43	-540.496	-0.0236889	-0.0258645	-0.0274521	-540.434	-540.797	-0.362929	-541.423	-0.988845	-541.889	-540.901	-540.538	0.00457	0.00451699	0.008848	0.004278	0.00427244	-541.885	-541.881
	PHF2	-540.351	-540.37	-540.375	-540.377	-541.032	-541.097	-541.119	-0.681125	-0.727229	-0.743917	-0.761425	-541.055	-541.123	-0.0235366	-0.0257302	-0.0273309	-541.061	-541.423	-0.362728	-542.049	-0.988498	-542.517	-541.529	-541.166	0.014212	0.0140471	0.018582	0.00437	0.00436432	-542.503	-542.499
	MePHCl	-840.512	-840.52	-840.522	-840.523	-841.088	-841.129	-841.141	-0.576307	-0.608545	-0.619098	-0.630171	-841.113	-841.157	-0.0254435	-0.0280319	-0.0299207	-841.115	-841.674	-0.559068	-843.354	-2.23901	-843.981	-841.742	-841.183	0.047727	0.0471734	0.053225	0.005498	0.00549085	-843.934	-843.929
	MePHF	-480.47	-480.484	-480.487	-480.489	-481.096	-481.145	-481.16	-0.625645	-0.660672	-0.67273	-0.68538	-481.119	-481.17	-0.0230586	-0.0250549	-0.0265117	-481.123	-481.479	-0.355307	-482.04	-0.91637	-482.472	-481.556	-481.201	0.048606	0.0480422	0.05386	0.005254	0.00524717	-482.424	-482.419
	MePH•	-380.936	-380.942	-380.943	-380.943	-381.294	-381.314	-381.32	-0.357461	-0.372227	-0.376946	-0.381896	-381.308	-381.329	-0.0141342	-0.0153325	-0.0162069	-381.31	-381.608	-0.297576	-382.14	-0.829867	-382.469	-381.639	-381.341	0.043839	0.0433305	0.048495	0.004656	0.00464995	-382.426	-382.421
	MePH2	-381.542	-381.548	-381.549	-381.55	-381.928	-381.95	-381.956	-0.385438	-0.401613	-0.406686	-0.412008	-381.943	-381.966	-0.0148947	-0.0161452	-0.0170577	-381.946	-382.243	-0.297611	-382.775	-0.829604	-383.106	-382.277	-381.979	0.054173	0.0535446	0.058922	0.004749	0.00474283	-383.053	-383.048
	(BH2)PHCl	-826.712	-826.72	-826.721	-826.722	-827.208	-827.245	-827.256	-0.495906	-0.524902	-0.534448	-0.544463	-827.23	-827.269	-0.0223945	-0.0247756	-0.0265132	-827.232	-827.787	-0.555478	-829.462	-2.23083	-830.079	-827.849	-827.293	0.030928	0.0305692	0.036516	0.005588	0.00558074	-830.049	-830.043
	(BH2)PHF	-466.668	-466.68	-466.683	-466.685	-467.213	-467.258	-467.272	-0.545687	-0.577448	-0.58848	-0.600054	-467.234	-467.28	-0.0201398	-0.0219246	-0.023227	-467.238	-467.59	-0.35175	-468.146	-0.908209	-468.568	-467.66	-467.308	0.031751	0.0313827	0.037103	0.005352	0.00534504	-468.537	-468.531
	(BH2)PH•	-367.141	-367.145	-367.146	-367.146	-367.417	-367.433	-367.438	-0.276588	-0.288183	-0.291891	-0.295781	-367.428	-367.445	-0.0109387	-0.0119196	-0.0126354	-367.431	-367.725	-0.293964	-368.252	-0.821808	-368.571	-367.749	-367.455	0.027383	0.0270654	0.031981	0.004598	0.00459202	-368.544	-368.539
	(BH2)PH2	-367.751	-367.756	-367.757	-367.758	-368.057	-368.075	-368.08	-0.3056	-0.318569	-0.322625	-0.32688	-368.069	-368.088	-0.012122	-0.013159	-0.0139157	-368.072	-368.366	-0.294041	-368.893	-0.821414	-369.214	-368.392	-368.098	0.03759	0.037154	0.042329	0.004739	0.00473284	-369.177	-369.172
	(NH2)PHCl	-856.533	-856.543	-856.545	-856.546	-857.138	-857.184	-857.198	-0.604976	-0.640704	-0.652477	-0.664829	-857.166	-857.214	-0.0272865	-0.0300411	-0.0320512	-857.166	-857.728	-0.561799	-859.419	-2.25315	-860.058	-857.805	-857.243	0.037531	0.0370956	0.042805	0.005274	0.00526714	-860.021	-860.016
	(NH2)PHF	-496.497	-496.512	-496.515	-496.517	-497.152	-497.205	-497.222	-0.65502	-0.693551	-0.706854	-0.720813	-497.177	-497.232	-0.0248899	-0.027062	-0.028647	-497.18	-497.538	-0.358058	-498.11	-0.930453	-498.555	-497.624	-497.266	0.038529	0.0380821	0.043524	0.004995	0.00498851	-498.517	-498.512
	(NH2)PH•	-396.953	-396.96	-396.962	-396.962	-397.342	-397.367	-397.374	-0.388525	-0.406814	-0.412773	-0.419024	-397.358	-397.385	-0.0162473	-0.0176441	-0.0186634	-397.358	-397.659	-0.300388	-398.202	-0.843935	-398.544	-397.7	-397.4	0.033155	0.0327704	0.037938	0.004783	0.00477678	-398.511	-398.507
	(NH2)PH2	-397.556	-397.563	-397.564	-397.565	-397.969	-397.995	-398.003	-0.412922	-0.432578	-0.438883	-0.445498	-397.985	-398.013	-0.0161711	-0.0175815	-0.0186107	-397.986	-398.286	-0.300288	-398.83	-0.843661	-399.173	-398.329	-398.029	0.04352	0.0430152	0.048162	0.004642	0.00463597	-399.13	-399.125
	(HO)PHCl	-876.377	-876.389	-876.392	-876.393	-877.002	-877.054	-877.07	-0.624978	-0.664441	-0.67783	-0.691877	-877.03	-877.084	-0.0273536	-0.0301881	-0.0322565	-877.031	-877.595	-0.564103	-879.307	-2.2762	-879.957	-877.681	-877.117	0.024925	0.0246359	0.029937	0.005012	0.00500548	-879.933	-879.928
	(HO)PHF	-516.342	-516.359	-516.363	-516.365	-517.017	-517.076	-517.095	-0.675253	-0.717448	-0.732334	-0.747952	-517.042	-517.104	-0.0251186	-0.0273685	-0.0290103	-517.046	-517.407	-0.360298	-518	-0.953492	-518.455	-517.502	-517.142	0.026381	0.026075	0.031092	0.004711	0.00470488	-518.429	-518.425
	(HO)PH•	-416.798	-416.807	-416.809	-416.81	-417.206	-417.237	-417.246	-0.407931	-0.429841	-0.437364	-0.445258	-417.223	-417.254	-0.0163997	-0.0178678	-0.0189391	-417.224	-417.526	-0.302625	-418.091	-0.867013	-418.443	-417.576	-417.274	0.021515	0.0212654	0.025719	0.004204	0.00419853	-418.422	-418.418
	(HO)PH2	-417.401	-417.41	-417.412	-417.413	-417.834	-417.866	-417.876	-0.433521	-0.456893	-0.464789	-0.473073	-417.851	-417.884	-0.0164944	-0.0179847	-0.0190722	-417.852	-418.155	-0.302569	-418.719	-0.866702	-419.074	-418.207	-417.905	0.031257	0.0308944	0.035733	0.004476	0.00447018	-419.043	-419.039
	PHF•	-440.807	-440.818	-440.82	-440.822	-441.22	-441.256	-441.268	-0.41274	-0.438558	-0.447878	-0.457657	-441.234	-441.273	-0.0146718	-0.0160677	-0.0170863	-441.236	-441.541	-0.305078	-442.138	-0.902019	-442.504	-441.602	-441.296	0.009299	0.00919113	0.013195	0.003896	0.00389094	-442.494	-442.49
	(HCO)PHCl	-914.212	-914.226	-914.229	-914.23	-914.982	-915.041	-915.059	-0.769885	-0.814927	-0.830174	-0.846172	-915.02	-915.082	-0.0376279	-0.0410019	-0.043464	-915.024	-915.638	-0.613975	-917.315	-2.29112	-918.025	-915.734	-915.12	0.028841	0.0285064	0.034938	0.006097	0.00608907	-917.996	-917.99
	(HCO)PHF	-554.17	-554.188	-554.193	-554.195	-554.989	-555.055	-555.076	-0.818637	-0.866451	-0.883204	-0.900781	-555.024	-555.093	-0.0349928	-0.0377656	-0.039789	-555.031	-555.441	-0.410213	-555.999	-0.968482	-556.514	-555.545	-555.135	0.029768	0.0294227	0.035567	0.005799	0.00579146	-556.485	-556.479
	(HCO)PH•	-454.64	-454.651	-454.653	-454.654	-455.192	-455.23	-455.242	-0.551833	-0.579459	-0.588894	-0.598793	-455.219	-455.258	-0.0263126	-0.0282925	-0.0297373	-455.223	-455.576	-0.352483	-456.105	-0.881994	-456.517	-455.635	-455.282	0.025557	0.0252605	0.030521	0.004964	0.00495755	-456.492	-456.487
	(HCO)PH2	-455.248	-455.258	-455.261	-455.262	-455.826	-455.866	-455.878	-0.57838	-0.607461	-0.617271	-0.627563	-455.853	-455.895	-0.0269741	-0.0290059	-0.0304886	-455.859	-456.211	-0.352545	-456.74	-0.881674	-457.154	-456.272	-455.92	0.035477	0.0350655	0.040594	0.005117	0.00511035	-457.119	-457.114
	(CN)PHCl	-893.211	-893.223	-893.225	-893.226	-893.921	-893.972	-893.988	-0.709442	-0.748948	-0.762296	-0.7763	-893.959	-894.013	-0.0379837	-0.0412046	-0.043555	-893.964	-894.575	-0.611549	-896.232	-2.26827	-896.926	-894.658	-894.046	0.019037	0.0188162	0.024713	0.005676	0.00566862	-896.907	-896.902
	(CN)PHF	-533.172	-533.188	-533.192	-533.194	-533.93	-533.989	-534.007	-0.758196	-0.800537	-0.815391	-0.830975	-533.965	-534.027	-0.0355006	-0.0381237	-0.0400379	-533.974	-534.382	-0.407747	-534.92	-0.945613	-535.418	-534.472	-534.065	0.020071	0.0198382	0.025494	0.005423	0.00541595	-535.398	-535.393
	(CN)PH•	-433.646	-433.654	-433.656	-433.657	-434.138	-434.169	-434.178	-0.492016	-0.514257	-0.52181	-0.529734	-434.165	-434.197	-0.0270459	-0.028884	-0.0302253	-434.171	-434.521	-0.350099	-435.03	-0.859112	-435.426	-434.567	-434.217	0.015377	0.0151986	0.020132	0.004755	0.00474882	-435.411	-435.406
	(CN)PH2	-434.252	-434.261	-434.262	-434.263	-434.77	-434.802	-434.811	-0.517526	-0.541182	-0.549102	-0.557411	-434.797	-434.831	-0.0271762	-0.0290502	-0.0304177	-434.803	-435.153	-0.350156	-435.662	-0.858842	-436.06	-435.201	-434.851	0.025501	0.0252052	0.030383	0.004882	0.00487565	-436.035	-436.03
	(SiH3)PHCl	-1091.57	-1091.58	-1091.58	-1091.58	-1092.1	-1092.15	-1092.16	-0.532477	-0.563808	-0.574136	-0.584972	-1092.13	-1092.17	-0.0234127	-0.0260244	-0.0279302	-1092.13	-1092.87	-0.744975	-1094.95	-2.82643	-1095.77	-1092.94	-1092.2	0.03563	0.0352167	0.042014	0.006384	0.0063757	-1095.73	-1095.73
	(SiH3)PHF	-731.525	-731.539	-731.543	-731.544	-732.107	-732.155	-732.17	-0.581728	-0.615756	-0.62757	-0.639965	-732.128	-732.178	-0.021026	-0.0230108	-0.0244592	-732.131	-732.672	-0.541189	-733.635	-1.5038	-734.254	-732.75	-732.209	0.036428	0.0360054	0.042594	0.006166	0.00615798	-734.217	-734.211
	(SiH3)PH•	-632.005	-632.012	-632.013	-632.013	-632.318	-632.338	-632.344	-0.312437	-0.326513	-0.331056	-0.335822	-632.33	-632.351	-0.0118697	-0.0130845	-0.013971	-632.331	-632.815	-0.483448	-633.749	-1.41726	-634.264	-632.847	-632.363	0.032245	0.031871	0.037591	0.005346	0.00533905	-634.232	-634.227
	(SiH3)PH2	-632.611	-632.617	-632.618	-632.619	-632.952	-632.974	-632.98	-0.341746	-0.357143	-0.362014	-0.367124	-632.965	-632.988	-0.0128716	-0.014146	-0.015076	-632.967	-633.451	-0.483522	-634.384	-1.417	-634.902	-633.485	-633.001	0.041968	0.0414812	0.047466	0.005498	0.00549085	-634.86	-634.855
	(PH2)PHCl	-1142.8	-1142.81	-1142.81	-1142.81	-1143.36	-1143.4	-1143.41	-0.558716	-0.591609	-0.602768	-0.614476	-1143.38	-1143.43	-0.0271124	-0.0300487	-0.0321914	-1143.38	-1144.14	-0.756342	-1146.42	-3.03943	-1147.25	-1144.21	-1143.46	0.028713	0.0283799	0.034607	0.005894	0.00588634	-1147.22	-1147.22
	(PH2)PHF	-782.754	-782.768	-782.772	-782.773	-783.363	-783.412	-783.428	-0.608186	-0.643826	-0.656495	-0.669787	-783.387	-783.439	-0.0247326	-0.0270534	-0.028747	-783.389	-783.941	-0.552568	-785.106	-1.71677	-785.741	-784.024	-783.472	0.029667	0.0293229	0.035273	0.005606	0.00559871	-785.712	-785.706
	(PH2)PH•	-683.228	-683.234	-683.235	-683.236	-683.568	-683.59	-683.596	-0.339881	-0.355563	-0.360963	-0.366629	-683.584	-683.607	-0.0157551	-0.0173174	-0.0184575	-683.584	-684.079	-0.494876	-685.214	-1.63023	-685.746	-684.116	-683.621	0.025241	0.0249482	0.030105	0.004864	0.00485768	-685.721	-685.716
	(PH2)PH2	-683.832	-683.838	-683.839	-683.84	-684.199	-684.222	-684.229	-0.366794	-0.383692	-0.389383	-0.395354	-684.215	-684.24	-0.0161619	-0.0177479	-0.0189053	-684.215	-684.71	-0.494864	-685.845	-1.63	-686.379	-684.749	-684.254	0.035032	0.0346256	0.040121	0.005089	0.00508238	-686.344	-686.339
	(SH)PHCl	-1199.03	-1199.04	-1199.04	-1199.04	-1199.6	-1199.65	-1199.66	-0.575783	-0.611993	-0.62435	-0.637315	-1199.63	-1199.68	-0.0288658	-0.0321083	-0.0344744	-1199.63	-1200.39	-0.762405	-1202.93	-3.3056	-1203.78	-1200.47	-1199.71	0.020589	0.0203502	0.026081	0.005492	0.00548486	-1203.76	-1203.75
	(SH)PHF	-838.988	-839.002	-839.006	-839.007	-839.613	-839.667	-839.684	-0.62534	-0.664323	-0.678205	-0.69277	-839.64	-839.696	-0.0264869	-0.0291187	-0.0310392	-839.641	-840.2	-0.558627	-841.624	-1.98292	-842.272	-840.29	-839.731	0.021756	0.0215036	0.026893	0.005137	0.00513032	-842.251	-842.246
	(SH)PH•	-739.459	-739.465	-739.466	-739.466	-739.817	-739.842	-739.849	-0.358003	-0.376984	-0.383581	-0.390503	-739.834	-739.861	-0.0176933	-0.019568	-0.020936	-739.834	-740.335	-0.500973	-741.73	-1.89639	-742.275	-740.379	-739.878	0.017399	0.0171972	0.021848	0.004449	0.00444322	-742.258	-742.253
	(SH)PH2	-740.059	-740.066	-740.067	-740.068	-740.442	-740.469	-740.477	-0.382932	-0.403155	-0.410043	-0.41727	-740.46	-740.488	-0.0175795	-0.0194595	-0.0208314	-740.46	-740.96	-0.500903	-742.356	-1.89608	-742.903	-741.007	-740.506	0.026814	0.026503	0.031619	0.004805	0.00479875	-742.876	-742.871
	(CH3)2PCl	-879.57	-879.581	-879.584	-879.585	-880.334	-880.385	-880.4	-0.764063	-0.803877	-0.81678	-0.830318	-880.368	-880.422	-0.0339253	-0.0370713	-0.039367	-880.371	-880.98	-0.609334	-882.625	-2.25368	-883.317	-881.064	-880.454	0.076337	0.0754515	0.083461	0.007124	0.00711474	-883.242	-883.235
	(CH3)2PF	-519.531	-519.546	-519.55	-519.552	-520.344	-520.402	-520.42	-0.812917	-0.855626	-0.870044	-0.885171	-520.375	-520.436	-0.0313456	-0.0339071	-0.0357763	-520.381	-520.787	-0.405598	-521.312	-0.931027	-521.81	-520.879	-520.473	0.077036	0.0761424	0.083915	0.006879	0.00687006	-521.733	-521.727
	(CH3)2P•	-419.99	-419.998	-420	-420.001	-420.535	-420.565	-420.574	-0.544798	-0.56722	-0.574316	-0.581761	-420.558	-420.59	-0.0224211	-0.0241823	-0.0254675	-420.562	-420.909	-0.347823	-421.406	-0.844515	-421.8	-420.956	-420.608	0.073162	0.0723133	0.079248	0.006086	0.00607809	-421.728	-421.722
	(CH3)2PH	-420.596	-420.604	-420.606	-420.607	-421.168	-421.2	-421.209	-0.571888	-0.595693	-0.603126	-0.610924	-421.191	-421.225	-0.0230093	-0.0248151	-0.0261328	-421.196	-421.543	-0.347825	-422.04	-0.844244	-422.436	-421.592	-421.244	0.083429	0.0824612	0.089524	0.006095	0.00608708	-422.353	-422.347
	(CH3)PCl2	-1299.48	-1299.49	-1299.5	-1299.5	-1300.25	-1300.31	-1300.33	-0.770389	-0.818515	-0.834529	-0.851331	-1300.29	-1300.35	-0.036952	-0.0409093	-0.0437971	-1300.29	-1301.11	-0.820599	-1303.94	-3.64854	-1304.86	-1301.21	-1300.39	0.040552	0.0400816	0.047168	0.006616	0.0066074	-1304.82	-1304.82
	(CH3)PClF	-939.448	-939.464	-939.468	-939.47	-940.267	-940.334	-940.356	-0.818892	-0.869906	-0.887438	-0.905832	-940.301	-940.372	-0.0343021	-0.0376504	-0.0400938	-940.304	-940.921	-0.616835	-942.63	-2.32585	-943.359	-941.033	-940.416	0.041493	0.0410117	0.047785	0.006292	0.00628382	-943.318	-943.311
	(CH3)PCl•	-839.911	-839.919	-839.921	-839.922	-840.461	-840.5	-840.512	-0.550196	-0.58106	-0.591291	-0.602026	-840.486	-840.528	-0.0252421	-0.0278004	-0.0296673	-840.487	-841.046	-0.55915	-842.726	-2.23932	-843.352	-841.112	-840.553	0.037963	0.0375226	0.043372	0.005409	0.00540197	-843.314	-843.309
	(CH3)PClH	-840.512	-840.52	-840.522	-840.523	-841.088	-841.129	-841.141	-0.576307	-0.608545	-0.619098	-0.630171	-841.113	-841.157	-0.0254436	-0.028032	-0.0299208	-841.115	-841.674	-0.559068	-843.354	-2.23901	-843.981	-841.742	-841.183	0.047727	0.0471734	0.053225	0.005498	0.00549085	-843.934	-843.929
	(HO)2PCl	-951.314	-951.332	-951.335	-951.337	-952.175	-952.247	-952.269	-0.860871	-0.915191	-0.933774	-0.95327	-952.213	-952.288	-0.0377654	-0.0414071	-0.0440646	-952.216	-952.835	-0.619457	-954.544	-2.32805	-955.282	-952.954	-952.335	0.03003	0.0296817	0.036449	0.006419	0.00641066	-955.252	-955.246
	(HO)2PF	-591.288	-591.31	-591.315	-591.318	-592.198	-592.277	-592.303	-0.909998	-0.967248	-0.987365	-1.00847	-592.233	-592.315	-0.0349852	-0.0380583	-0.0403008	-592.239	-592.655	-0.415695	-593.245	-1.0053	-593.788	-592.783	-592.367	0.031166	0.0308045	0.037222	0.006056	0.00604813	-593.757	-593.751
	(HO)2P•	-491.728	-491.741	-491.745	-491.746	-492.371	-492.422	-492.438	-0.643497	-0.680361	-0.69312	-0.706505	-492.398	-492.451	-0.026515	-0.0288012	-0.0304695	-492.4	-492.758	-0.358029	-493.319	-0.918835	-493.76	-492.841	-492.483	0.027145	0.0268301	0.032626	0.005481	0.00547387	-493.733	-493.728
	(HO)2PH	-492.331	-492.346	-492.349	-492.351	-493	-493.053	-493.069	-0.668881	-0.707136	-0.720219	-0.733946	-493.027	-493.081	-0.0265094	-0.0288072	-0.030484	-493.03	-493.388	-0.357876	-493.949	-0.918531	-494.391	-493.473	-493.115	0.038076	0.0376343	0.043172	0.005096	0.00508938	-494.354	-494.349
	(NH2)2PCl	-911.609	-911.623	-911.626	-911.627	-912.431	-912.492	-912.51	-0.82212	-0.868754	-0.88407	-0.900139	-912.469	-912.533	-0.0376322	-0.0411164	-0.0436589	-912.469	-913.084	-0.614696	-914.751	-2.28199	-915.468	-913.186	-912.571	0.054931	0.0542938	0.061767	0.006836	0.00682711	-915.413	-915.407
	(NH2)2PF	-551.579	-551.597	-551.601	-551.603	-552.45	-552.518	-552.539	-0.871227	-0.920779	-0.937649	-0.955349	-552.485	-552.555	-0.034869	-0.0377798	-0.0399039	-552.488	-552.899	-0.410958	-553.447	-0.959269	-553.969	-553.009	-552.599	0.055992	0.0553425	0.062474	0.006482	0.00647357	-553.913	-553.907
	(NH2)2P•	-452.027	-452.038	-452.04	-452.041	-452.632	-452.671	-452.683	-0.604336	-0.633618	-0.643163	-0.653178	-452.658	-452.7	-0.0262129	-0.028341	-0.0298939	-452.658	-453.012	-0.353286	-453.531	-0.872741	-453.95	-453.077	-452.724	0.051966	0.0513632	0.057709	0.005743	0.00573553	-453.899	-453.893
	(NH2)2PH	-452.632	-452.643	-452.645	-452.646	-453.261	-453.302	-453.315	-0.628708	-0.659432	-0.669321	-0.679696	-453.287	-453.331	-0.0261128	-0.0282495	-0.0298087	-453.289	-453.642	-0.35324	-454.161	-0.87242	-454.582	-453.709	-453.356	0.062204	0.0614824	0.067976	0.005772	0.0057645	-454.52	-454.514
	(SiH3)2PCl	-1381.69	-1381.71	-1381.71	-1381.71	-1382.37	-1382.42	-1382.43	-0.676482	-0.714401	-0.726857	-0.739925	-1382.4	-1382.45	-0.030053	-0.0332621	-0.0356039	-1382.4	-1383.38	-0.981155	-1385.83	-3.42848	-1386.89	-1383.47	-1382.48	0.052776	0.0521638	0.061804	0.009028	0.00901626	-1386.84	-1386.83
	(SiH3)2PF	-1021.64	-1021.66	-1021.66	-1021.66	-1022.37	-1022.43	-1022.44	-0.725366	-0.765989	-0.779927	-0.79455	-1022.39	-1022.46	-0.0275033	-0.0300656	-0.0319354	-1022.4	-1023.18	-0.777373	-1024.5	-2.10585	-1025.37	-1023.27	-1022.49	0.05337	0.0527509	0.062179	0.008809	0.00879755	-1025.32	-1025.31
	(SiH3)P•	-922.129	-922.138	-922.14	-922.14	-922.584	-922.614	-922.623	-0.455437	-0.47628	-0.48301	-0.49007	-922.602	-922.634	-0.0181664	-0.0199759	-0.0212963	-922.605	-923.324	-0.719581	-924.624	-2.01928	-925.391	-923.371	-922.652	0.050491	0.0499053	0.058179	0.007688	0.00767801	-925.341	-925.333
	(SiH3)2PH	-922.733	-922.742	-922.744	-922.745	-923.217	-923.249	-923.258	-0.484561	-0.506661	-0.513674	-0.521032	-923.236	-923.27	-0.0191378	-0.0210028	-0.0223637	-923.239	-923.959	-0.719641	-925.258	-2.01901	-926.027	-924.008	-923.288	0.05959	0.0588988	0.067393	0.007803	0.00779286	-925.968	-925.96
	(PH2)2PCl	-1484.14	-1484.15	-1484.15	-1484.15	-1484.87	-1484.92	-1484.94	-0.729908	-0.770858	-0.784937	-0.799709	-1484.9	-1484.96	-0.0376501	-0.0415027	-0.0443141	-1484.9	-1485.91	-1.00393	-1488.76	-3.85462	-1489.86	-1486	-1485	0.038258	0.0378142	0.046454	0.008196	0.00818535	-1489.82	-1489.81
	(PH2)2PF	-1124.09	-1124.11	-1124.11	-1124.12	-1124.87	-1124.93	-1124.95	-0.779042	-0.822744	-0.83833	-0.854682	-1124.91	-1124.97	-0.035078	-0.0382954	-0.0406432	-1124.91	-1125.71	-0.800156	-1127.44	-2.53194	-1128.34	-1125.81	-1125.01	0.039084	0.0386306	0.046979	0.007895	0.00788474	-1128.31	-1128.3
	(PH2)2P•	-1024.57	-1024.58	-1024.58	-1024.58	-1025.08	-1025.11	-1025.12	-0.50971	-0.533682	-0.54207	-0.55087	-1025.11	-1025.14	-0.0258945	-0.0283734	-0.0301823	-1025.11	-1025.85	-0.742412	-1027.55	-2.44529	-1028.35	-1025.91	-1025.16	0.035811	0.0353956	0.042715	0.006904	0.00689502	-1028.32	-1028.31
	(PH2)2PH	-1025.17	-1025.18	-1025.18	-1025.18	-1025.71	-1025.74	-1025.75	-0.536003	-0.56105	-0.569668	-0.578711	-1025.73	-1025.77	-0.0260656	-0.0285488	-0.0303609	-1025.73	-1026.48	-0.742383	-1028.18	-2.44513	-1028.98	-1026.53	-1025.79	0.045075	0.0445521	0.052173	0.007098	0.00708877	-1028.94	-1028.93
	(NH2)PCl2	-1315.5	-1315.52	-1315.52	-1315.52	-1316.3	-1316.37	-1316.39	-0.799056	-0.850712	-0.86796	-0.886056	-1316.34	-1316.41	-0.0387477	-0.0428781	-0.0458922	-1316.34	-1317.16	-0.823316	-1320	-3.66265	-1320.94	-1317.28	-1316.45	0.029524	0.0291815	0.036119	0.006595	0.00658643	-1320.91	-1320.9
	(NH2)PClF	-955.474	-955.492	-955.496	-955.498	-956.321	-956.394	-956.417	-0.847204	-0.90176	-0.920544	-0.940253	-956.357	-956.433	-0.0359802	-0.039499	-0.0420668	-956.359	-956.979	-0.619547	-958.699	-2.33992	-959.44	-957.1	-956.48	0.03051	0.0301561	0.036834	0.006324	0.00631578	-959.41	-959.403
	(NH2)PCl•	-855.929	-855.939	-855.94	-855.941	-856.508	-856.552	-856.566	-0.579495	-0.613849	-0.625303	-0.63732	-856.536	-856.582	-0.027295	-0.0300323	-0.0320298	-856.535	-857.097	-0.561931	-858.788	-2.25347	-859.426	-857.173	-856.611	0.026828	0.0265168	0.032353	0.005525	0.00551782	-859.4	-859.394
	(NH2)PClH	-856.533	-856.543	-856.545	-856.546	-857.138	-857.184	-857.198	-0.604976	-0.640704	-0.652477	-0.664829	-857.166	-857.214	-0.0272865	-0.0300411	-0.0320512	-857.166	-857.728	-0.561799	-859.419	-2.25315	-860.058	-857.805	-857.243	0.037531	0.0370956	0.042805	0.005274	0.00526714	-860.021	-860.016
	(BH2)2PCl	-851.98	-851.989	-851.991	-851.992	-852.586	-852.629	-852.641	-0.60661	-0.639783	-0.650629	-0.662009	-852.616	-852.661	-0.0291202	-0.0318621	-0.0338629	-852.619	-853.221	-0.602266	-854.856	-2.23727	-855.527	-853.29	-852.688	0.044382	0.0438672	0.05152	0.007138	0.00712872	-855.483	-855.476
	(BH2)2PF	-491.937	-491.951	-491.954	-491.955	-492.593	-492.643	-492.659	-0.656344	-0.692332	-0.704652	-0.717579	-492.62	-492.672	-0.0268054	-0.0289556	-0.0305247	-492.627	-493.025	-0.398579	-493.541	-0.914681	-494.017	-493.102	-492.704	0.045347	0.044821	0.052166	0.006819	0.00681014	-493.972	-493.965
	(BH2)2P•	-392.405	-392.411	-392.412	-392.413	-392.791	-392.813	-392.819	-0.385833	-0.401792	-0.406836	-0.412128	-392.808	-392.831	-0.0170813	-0.0184353	-0.0194234	-392.812	-393.153	-0.340662	-393.641	-0.82838	-394.013	-393.185	-392.844	0.041226	0.0407478	0.047091	0.005865	0.00585738	-393.972	-393.967
	(BH2)2PH	-393.021	-393.028	-393.029	-393.029	-393.435	-393.458	-393.465	-0.413256	-0.430531	-0.435891	-0.441514	-393.453	-393.478	-0.0180423	-0.0194212	-0.0204274	-393.458	-393.798	-0.340757	-394.285	-0.827906	-394.66	-393.832	-393.491	0.051229	0.0506347	0.057397	0.006168	0.00615998	-394.609	-394.603
	(SH)2PCl	-1596.59	-1596.6	-1596.61	-1596.61	-1597.36	-1597.42	-1597.43	-0.763757	-0.811375	-0.827862	-0.84516	-1597.4	-1597.46	-0.041092	-0.0455615	-0.048823	-1597.39	-1598.41	-1.01602	-1601.78	-4.38691	-1602.91	-1598.52	-1597.5	0.021153	0.0209076	0.028857	0.007704	0.00769398	-1602.88	-1602.88
	(SH)2PF	-1236.56	-1236.58	-1236.58	-1236.58	-1237.37	-1237.44	-1237.46	-0.812652	-0.863113	-0.881143	-0.900059	-1237.41	-1237.48	-0.0384069	-0.0422485	-0.0450518	-1237.41	-1238.22	-0.812238	-1240.47	-3.06417	-1241.4	-1238.34	-1237.53	0.022305	0.0220463	0.029577	0.007272	0.00726255	-1241.38	-1241.37
	(SH)2P•	-1137.03	-1137.04	-1137.04	-1137.04	-1137.57	-1137.61	-1137.63	-0.544488	-0.575068	-0.585851	-0.597165	-1137.6	-1137.65	-0.0294331	-0.032527	-0.0347847	-1137.6	-1138.36	-0.754588	-1140.58	-2.97761	-1141.4	-1138.43	-1137.67	0.019312	0.019088	0.025487	0.006175	0.00616697	-1141.39	-1141.38
	(SH)2PH	-1137.63	-1137.64	-1137.64	-1137.64	-1138.2	-1138.24	-1138.25	-0.568775	-0.600533	-0.611563	-0.623135	-1138.23	-1138.27	-0.0292247	-0.0323059	-0.0345543	-1138.23	-1138.98	-0.754477	-1141.2	-2.97732	-1142.03	-1139.05	-1138.3	0.028883	0.028548	0.035082	0.006199	0.00619094	-1142	-1142
	(CN)(NH2)PCl	-948.292	-948.307	-948.311	-948.312	-949.217	-949.283	-949.303	-0.925285	-0.975886	-0.992811	-1.01057	-949.266	-949.335	-0.0482144	-0.0521556	-0.0550316	-949.272	-949.936	-0.664549	-951.569	-2.29703	-952.339	-950.042	-949.378	0.037124	0.0366934	0.044297	0.007173	0.00716368	-952.303	-952.295
	(CN)(NH2)PF	-588.26	-588.28	-588.285	-588.287	-589.234	-589.308	-589.331	-0.973769	-1.02735	-1.04581	-1.06518	-589.28	-589.357	-0.0454114	-0.0487683	-0.0512179	-589.289	-589.75	-0.4608	-590.264	-0.974322	-590.839	-589.864	-589.404	0.038133	0.0376907	0.044989	0.006856	0.00684709	-590.801	-590.794
	(CN)(NH2)P•	-488.72	-488.732	-488.735	-488.736	-489.429	-489.475	-489.489	-0.70926	-0.742738	-0.753911	-0.765634	-489.467	-489.515	-0.0373069	-0.0398987	-0.04179	-489.473	-489.876	-0.40318	-490.361	-0.887799	-490.834	-489.946	-489.543	0.0337	0.0333091	0.040183	0.006483	0.00647457	-490.801	-490.794
	(CN)(NH2)PH	-489.324	-489.336	-489.339	-489.34	-490.055	-490.102	-490.116	-0.730899	-0.765631	-0.777138	-0.78921	-490.091	-490.141	-0.036662	-0.0392474	-0.041134	-490.099	-490.502	-0.40303	-490.987	-0.887547	-491.461	-490.573	-490.17	0.044419	0.0439037	0.050502	0.006083	0.00607509	-491.417	-491.411
	(CN)2PCl	-984.96	-984.977	-984.98	-984.982	-985.991	-986.062	-986.084	-1.03098	-1.08524	-1.10367	-1.12302	-986.05	-986.126	-0.0592424	-0.0636609	-0.0668852	-986.061	-986.775	-0.714251	-988.373	-2.31216	-989.198	-986.886	-986.172	0.018858	0.0186392	0.02649	0.007632	0.00762208	-989.179	-989.172
	(CN)2PF	-624.923	-624.945	-624.95	-624.952	-626.002	-626.081	-626.106	-1.07886	-1.1361	-1.15605	-1.17698	-626.059	-626.141	-0.0564875	-0.0603124	-0.0631035	-626.074	-626.584	-0.510442	-627.063	-0.989496	-627.692	-626.703	-626.192	0.019901	0.0196701	0.027215	0.007314	0.00730449	-627.672	-627.665
	(CN)2P•	-525.4	-525.413	-525.416	-525.417	-526.214	-526.264	-526.28	-0.813989	-0.851221	-0.863911	-0.877225	-526.262	-526.316	-0.0484144	-0.0514586	-0.05368	-526.274	-526.727	-0.45281	-527.177	-0.902994	-527.704	-526.801	-526.348	0.0165	0.0163086	0.022704	0.006204	0.00619593	-527.687	-527.681
	(CN)2PH	-526.004	-526.018	-526.021	-526.022	-526.841	-526.893	-526.909	-0.836714	-0.875335	-0.888389	-0.902085	-526.889	-526.944	-0.0477844	-0.0508451	-0.0530786	-526.901	-527.354	-0.452854	-527.804	-0.902702	-528.333	-527.43	-526.977	0.026185	0.0258813	0.032587	0.006402	0.00639368	-528.307	-528.301
	(CH3)PF2	-579.417	-579.438	-579.444	-579.446	-580.285	-580.36	-580.384	-0.867673	-0.921588	-0.940636	-0.960621	-580.316	-580.394	-0.0316696	-0.0344384	-0.0364589	-580.323	-580.736	-0.413084	-581.326	-1.00316	-581.859	-580.856	-580.443	0.042482	0.0419892	0.048456	0.005974	0.00596623	-581.817	-581.811
	(CH3)PF•	-479.868	-479.881	-479.884	-479.885	-480.467	-480.514	-480.529	-0.599534	-0.63311	-0.644817	-0.657101	-480.49	-480.539	-0.0228455	-0.0248074	-0.0262391	-480.493	-480.849	-0.355397	-481.41	-0.916674	-481.841	-480.924	-480.569	0.038633	0.0381849	0.043841	0.005208	0.00520123	-481.803	-481.797
	(H2C=CH)PHCl	-878.366	-878.377	-878.379	-878.38	-879.086	-879.135	-879.15	-0.719978	-0.758563	-0.771128	-0.78431	-879.121	-879.173	-0.0350434	-0.0381635	-0.0404403	-879.124	-879.734	-0.609133	-881.378	-2.25377	-882.068	-879.814	-879.205	0.053244	0.0526264	0.059519	0.006275	0.00626684	-882.015	-882.009
	(H2C=CH)PHF	-518.325	-518.34	-518.344	-518.346	-519.094	-519.151	-519.169	-0.769031	-0.810456	-0.824545	-0.839328	-519.126	-519.186	-0.0325595	-0.035092	-0.03694	-519.133	-519.539	-0.405361	-520.064	-0.931118	-520.559	-519.627	-519.222	0.054223	0.053594	0.060215	0.005992	0.00598421	-520.505	-520.499
	(H2C=CH)PH•	-418.793	-418.801	-418.803	-418.803	-419.299	-419.327	-419.336	-0.505137	-0.526499	-0.533307	-0.54045	-419.323	-419.354	-0.0243969	-0.0261624	-0.0274507	-419.328	-419.675	-0.347647	-420.172	-0.844591	-420.563	-419.719	-419.371	0.049721	0.0491442	0.054793	0.005072	0.00506541	-420.514	-420.509
	(H2C=CH)PH2	-419.397	-419.405	-419.407	-419.408	-419.926	-419.957	-419.966	-0.529106	-0.551739	-0.558859	-0.566329	-419.951	-419.983	-0.0243607	-0.0261504	-0.0274564	-419.956	-420.304	-0.347703	-420.801	-0.844357	-421.194	-420.349	-420.001	0.05959	0.0588988	0.065021	0.005431	0.00542394	-421.135	-421.129
	(HC≡C)PHCl	-877.154	-877.165	-877.167	-877.168	-877.836	-877.884	-877.898	-0.681324	-0.718733	-0.731013	-0.743897	-877.872	-877.923	-0.0365442	-0.0396519	-0.0419197	-877.877	-878.486	-0.60925	-880.131	-2.25382	-880.817	-878.563	-877.954	0.029644	0.0293001	0.035616	0.005972	0.00596424	-880.788	-880.782
	(HC≡C)PHF	-517.115	-517.13	-517.134	-517.135	-517.845	-517.901	-517.918	-0.730292	-0.770554	-0.784357	-0.798839	-517.879	-517.937	-0.0340841	-0.0366028	-0.0384408	-517.887	-518.292	-0.405454	-518.818	-0.931163	-519.309	-518.378	-517.973	0.030678	0.0303221	0.036378	0.0057	0.00569259	-519.279	-519.273
	(HC≡C)PH•	-417.587	-417.594	-417.596	-417.596	-418.052	-418.08	-418.088	-0.465255	-0.485428	-0.49194	-0.498771	-418.078	-418.107	-0.0258034	-0.0275491	-0.028823	-418.084	-418.431	-0.34779	-418.928	-0.844658	-419.316	-418.472	-418.124	0.025792	0.0254928	0.030853	0.005061	0.00505442	-419.291	-419.286
	(HC≡C)PH2	-418.191	-418.198	-418.2	-418.201	-418.68	-418.71	-418.718	-0.489671	-0.511222	-0.518082	-0.525279	-418.706	-418.737	-0.0256919	-0.0274614	-0.0287527	-418.712	-419.06	-0.347852	-419.557	-0.844395	-419.947	-419.103	-418.755	0.03603	0.0356121	0.041207	0.005177	0.00517027	-419.911	-419.906
	(CH3)(SiH3)PCl	-1130.63	-1130.64	-1130.64	-1130.64	-1131.35	-1131.4	-1131.41	-0.720371	-0.759133	-0.77177	-0.785028	-1131.38	-1131.43	-0.0320141	-0.0351713	-0.0374752	-1131.38	-1132.18	-0.795255	-1134.22	-2.84109	-1135.1	-1132.26	-1131.46	0.064441	0.0636935	0.072552	0.008111	0.00810046	-1135.04	-1135.03
	(CH3)(SiH3)PF	-770.582	-770.598	-770.602	-770.604	-771.351	-771.409	-771.427	-0.769229	-0.810769	-0.824896	-0.839718	-771.381	-771.441	-0.0294431	-0.0319805	-0.0338321	-771.385	-771.977	-0.591496	-772.904	-1.51846	-773.587	-772.069	-771.477	0.065073	0.0643182	0.07295	0.007877	0.00786676	-773.523	-773.515
	(CH3)(SiH3)P•	-671.056	-671.064	-671.066	-671.067	-671.556	-671.586	-671.594	-0.500141	-0.521664	-0.528536	-0.535745	-671.576	-671.608	-0.0203166	-0.0220794	-0.0233658	-671.579	-672.113	-0.533713	-673.011	-1.43192	-673.591	-672.159	-671.626	0.061739	0.0610228	0.068661	0.006922	0.006913	-673.53	-673.523
	(CH3)(SiH3)PH	-671.66	-671.669	-671.671	-671.672	-672.189	-672.22	-672.229	-0.528345	-0.551195	-0.558376	-0.565911	-672.21	-672.243	-0.0210947	-0.0229118	-0.0242378	-672.213	-672.747	-0.533748	-673.645	-1.43164	-674.227	-672.796	-672.262	0.071435	0.0706064	0.078409	0.006974	0.00696493	-674.157	-674.15
	(NO2)PHCl	-1005	-1005.02	-1005.02	-1005.03	-1006.06	-1006.14	-1006.16	-1.05782	-1.11868	-1.13966	-1.16168	-1006.12	-1006.2	-0.0578268	-0.0622218	-0.065429	-1006.12	-1006.79	-0.671523	-1008.48	-2.35753	-1009.28	-1006.93	-1006.25	0.022647	0.0223843	0.029184	0.006537	0.0065285	-1009.26	-1009.25
	(NO2)PHF	-644.964	-644.989	-644.994	-644.997	-646.07	-646.158	-646.186	-1.1059	-1.16961	-1.1921	-1.2157	-646.125	-646.217	-0.0549586	-0.0587493	-0.0615155	-646.132	-646.599	-0.467736	-647.167	-1.03486	-647.777	-646.742	-646.274	0.023807	0.0235308	0.030039	0.006232	0.0062239	-647.753	-647.747
	(NO2)PH•	-545.429	-545.445	-545.449	-545.45	-546.266	-546.325	-546.344	-0.836848	-0.880328	-0.895488	-0.911392	-546.312	-546.375	-0.046057	-0.049037	-0.0512116	-546.316	-546.726	-0.410019	-547.264	-0.948355	-547.771	-546.823	-546.413	0.01892	0.0187005	0.024603	0.005683	0.00567561	-547.753	-547.747
	(NO2)PH2	-546.038	-546.055	-546.059	-546.061	-546.902	-546.964	-546.983	-0.863389	-0.908395	-0.923942	-0.940252	-546.948	-547.013	-0.0461711	-0.0491997	-0.0514098	-546.952	-547.362	-0.41004	-547.9	-0.948048	-548.41	-547.462	-547.052	0.029332	0.0289917	0.034894	0.005562	0.00555477	-548.381	-548.376
